# Supplementary material for: Virus and host-associated variations in the interaction of low-pathogenic avian influenza viruses with the epithelial target tissue of the chicken reproductive tract
Source: Vet Res. 2026 Jun 25;57:116. doi: 10.1186/s13567-026-01799-7 (PMC13307412; doi:10.1186/s13567-026-01799-7)
Supplement: Supplementary file 5 — Additional file 5 Differentially expressed genes (DEGs) in response to H3N2 and H9N2 in OOCs at 1, 24, and 48 hpi. Excel file containing DEGs identified in OOCs infected with H3N2 and H9N2 at different time points (1, 24, and 48 hours post-infection) compared to virus-free controls. [file 13567_2026_1799_MOESM5_ESM.xlsx]

## Sheet: H3N1
Table 1 DEGs of H3N1-infected OOC in relation to virus free controls at 1, 24, 48hpi
gene_name	H3N1_1hpi	H3_1hpi_p-value	H3N1_24hpi	H3_24hpi_p-value	H3N1_48hpi	H3_48hpi_p-value
ATF3	-1.242	0.43363	1.061	0.85916	1.728	0.01116
AVBD10	1.356	0.25451	-1.322	0.30629	1.31	0.08322
AVBD2	1.946	0.07348	-1.231	0.32962	1.622	0.04405
BATF3	1.206	0.36608	1.046	0.91459	1.304	0.07131
BCL2A1	1.302	0.09251	-1.138	0.62349	1.596	0.0229
CCL20	-1.197	0.66088	-1.267	0.38644	-4.787	0.01108
CCL4	1.523	0.28852	3.185	0.07045	14.191	0.00033
CCL5	1.162	0.41328	1.064	0.79997	3.372	1.739e-06
CCR8L	-1.127	0.57749	-1.299	0.26318	-1.05	0.77074
CD74	1.186	0.50467	1.576	0.20434	-1.725	0.02121
CD83	-1.092	0.69206	-1.864	0.06725	1.084	0.66339
CD8b	1.157	0.64913	-1.25	0.26364	1.135	0.69434
CD93	1.34	0.20059	-1.224	0.53346	1.167	0.48594
CXCL13L2	1.307	0.28811	-1.214	0.38079	1.483	0.07286
CXCLi1	1.816	0.15748	1.12	0.64467	1.393	0.20367
CXCR1	1.396	0.23537	-1.454	0.20124	1.35	0.05888
CXCR4	-1.508	0.28494	1.442	0.52554	-1.306	0.51714
EGR1	1.023	0.90508	1.028	0.90443	-1.247	0.37712
FKBP5	-1.003	0.98592	-1.28	0.32284	-2.108	0.00139
GBP	1.038	0.95115	1.299	0.6771	1.506	0.40334
GCH1	1.976	0.00808	1.227	0.32115	-1.118	0.32259
IFIT5	1.203	0.44944	1.348	0.54608	3.988	0.00055
IFITM1	1.943	0.06991	1.199	0.59336	1.473	0.04916
IFITM3	-1.155	0.48188	-1.072	0.74649	2.04	0.00423
IFITM5	2.938	0.00015	1.319	0.47352	3.442	0.00036
IFNA	1.03	0.94135	-1.069	0.79503	1.461	0.12949
IFNB	1.113	0.70103	-1.123	0.68835	1.391	0.06267
IFNG	-1.356	0.52981	-1.122	0.86767	-1.857	0.34543
IFNL	1.412	0.19117	-1.413	0.09659	1.281	0.2536
IL10RA	-1.156	0.32155	-1.011	0.95516	-1.025	0.84677
IL10RB	1.171	0.5377	-1.189	0.3983	1.478	0.06814
IL12B	-1.351	0.2336	1.452	0.01864	-1.507	0.02404
IL13RA2	-1.123	0.55313	-1.107	0.67777	-4.333	0.0006
IL15	-1.074	0.6808	-1.091	0.83966	3.26	0.01088
IL17REL	1.288	0.35548	-1.295	0.28492	1.359	0.06522
IL18	1.511	0.10908	-1.223	0.40514	1.167	0.30455
IL1B	1.357	0.72047	1.324	0.36811	2.18	0.07371
IL22RA2	1.51	0.44948	1.637	0.2654	1.278	0.24792
IL6	1.226	0.46417	-1.144	0.73454	3.273	0.00506
IL8	1.867	0.00548	1.522	0.13198	1.009	0.97694
IRF1	1.719	0.28698	1.295	0.35847	1.275	0.15361
IRF10	1.155	0.52301	1.417	0.34458	2.134	0.00255
IRF7	1.424	0.09796	1.103	0.71264	1.384	0.02149
IRG1	1.469	0.14019	-1.004	0.98359	1.629	0.0011
ISG12-2	1.482	0.17488	1.1	0.79959	2.736	0.00091
JUN	1.027	0.77381	-1.205	0.34055	1.047	0.71313
LIPI	-3.917	0.02915	-1.231	0.69592	6.163	0.00445
LITAF	1.121	0.67349	-1.517	0.04859	-1.024	0.90388
LYG2	1.227	0.42142	-1.143	0.67248	1.398	0.04867
LYZ	1.293	0.48783	1.008	0.98832	1.089	0.86486
MDA5	1.293	0.31597	1.163	0.6878	1.5	0.00945
MMP1	1.314	0.31125	-1.306	0.27494	1.195	0.23811
MX1	-1.641	0.07472	-1.066	0.72401	-1.308	0.32141
MYD88	-1.154	0.20661	-1.003	0.989	-1.14	0.33809
NFKB2	1.52	0.1675	-1.317	0.26784	1.403	0.13366
NFKBIZ	1.058	0.61067	-1.279	0.18634	-3.352	0.00021
NOS2	-1.713	0.06992	-2.12	0.03751	-2.015	0.0776
OASL	1.16	0.64866	1.02	0.963	4.522	0.00034
PFKFB3	1.493	0.14997	1.539	0.06854	1.043	0.82814
PKR	-1.273	0.04195	1.092	0.78314	1.722	0.01033
PPARG	1.683	0.08434	1.367	0.69399	5.556	0.00412
PTX3	-1.231	0.65645	1.271	0.5958	3.512	0.01528
RASD1	-1.008	0.97345	-1.138	0.39217	-1.581	0.01328
RPL37	1.038	0.8292	1.313	0.10367	-1.005	0.96076
SDC4	-1.192	0.31749	-1.127	0.55259	-1.863	0.01626
SNX10	-1.252	0.11724	1.118	0.64444	1.389	0.10274
SOCS1	1.333	0.26423	-1.116	0.64939	1.233	0.30207
SOCS3	1.267	0.14916	-1.211	0.27005	1.099	0.44034
STAT3	1.054	0.64331	1.121	0.44352	-1.055	0.59601
STEAP1	1.062	0.80542	-1.587	0.06534	-1.056	0.79764
STEAP4	-1.092	0.79661	-1.225	0.5887	-13.729	0.00025
TGM4	1.338	0.18776	-1.094	0.57304	1.108	0.39194
TLR15	1.42	0.25064	-1.028	0.93227	1.494	0.0213
TLR21	-1.318	0.42273	-1.645	0.38216	-21.864	0.00913
TLR3	1.017	0.91841	-1.231	0.36659	1.429	0.04613
TLR7	-1.038	0.85896	-1.609	0.03802	2.327	0.0052
TNFAIP3	1.249	0.2708	-1.309	0.17599	1.323	0.08547
TRAF3IP2	-1.232	0.11372	-1.208	0.28467	-1.564	0.03259
TRIM25	-1.274	0.26128	-1.042	0.89332	1.406	0.11768
TRIM29	2.939	0.03773	-1.29	0.31395	1.178	0.58973
ACTB	1.041	0.84074	1.444	0.08052	1.085	0.68844
GAPDH	-1.21	0.1305	1.226	0.40026	-1.259	0.11887
GUSB	1.253	0.31517	-1.205	0.30683	1.13	0.42603
r28S	-1.409	0.25671	-1.012	0.97349	1.442	0.256
TBP	-1.523	0.16402	-1.22	0.32613	-1.551	0.01644
TUBAT	1.691	0.06086	-1.205	0.4691	1.327	0.178

## Sheet: H9N2
gene_name	H9N2_1hpi	H9_1hpi_p-value	H9N2_24hpi	H9_24hpi_p-value	H9N2_48hpi	H9_48hpi_p-value
ATF3	-1.241	0.4882	1.101	0.68724	1.09	0.70896
AVBD10	1.231	0.38273	-1.088	0.76294	-1.777	0.05382
AVBD2	1.6	0.12703	1.025	0.90934	-1.403	0.13623
BATF3	1.212	0.33973	1.309	0.44339	-1.135	0.47289
BCL2A1	1.181	0.39914	1.1	0.53741	1.082	0.73248
CCL20	1.068	0.88702	1.223	0.71621	-3.875	0.01689
CCL4	1.643	0.33437	3.461	0.03738	8.286	0.01675
CCL5	1.282	0.21164	1.453	0.07363	1.715	0.01065
CCR8L	-1.137	0.5563	-1.109	0.67055	-1.689	0.01159
CD74	1.433	0.14558	1.121	0.7126	-1.25	0.54968
CD83	-1.011	0.96204	-1.151	0.62187	-2.387	0.01623
CD8b	-1.267	0.59166	1.179	0.42988	-1.085	0.83872
CD93	1.132	0.56444	1.036	0.91062	-1.697	0.13606
CXCL13L2	1.159	0.50916	1.21	0.42039	-1.485	0.17269
CXCLi1	1.593	0.33297	1.433	0.19166	-1.212	0.36966
CXCR1	1.248	0.40914	-1.153	0.60471	-2.167	0.01678
CXCR4	-1.432	0.51339	3.37	0.06872	-1.645	0.32057
EGR1	1.185	0.43088	1.09	0.74516	1.165	0.58397
FKBP5	-1.028	0.879	-1.982	0.04563	-1.476	0.24238
GBP	1.287	0.6993	1.459	0.38374	1.757	0.37461
GCH1	2.04	0.01459	1.259	0.39834	1.121	0.63031
IFIT5	1.078	0.71217	2.329	0.08787	3.49	0.00735
IFITM1	2.019	0.05234	1.291	0.19752	-1.509	0.0828
IFITM3	-1.103	0.64264	1.016	0.95469	2.57	0.00383
IFITM5	2.014	0.01037	1.764	0.02348	2.549	0.01116
IFNA	-1.052	0.89605	1.396	0.19691	-1.165	0.61009
IFNB	-1.011	0.96051	1.103	0.66581	-1.558	0.19465
IFNG	-1.504	0.50758	1.833	0.46004	-2.875	0.0645
IFNL	1.228	0.3431	1.114	0.60505	-1.441	0.26698
IL10RA	1.017	0.90749	-1.112	0.61134	1.012	0.95054
IL10RB	1.25	0.29692	1.117	0.61077	-1.547	0.13812
IL12B	-1.102	0.65987	-1.026	0.85803	-1.504	0.04095
IL13RA2	1.314	0.15586	-1.857	0.07751	-3.651	0.00424
IL15	-1.244	0.352	1.64	0.33874	3.83	0.02972
IL17REL	1.262	0.31429	1.113	0.70314	-1.553	0.05978
IL18	1.482	0.07154	-1.018	0.9459	-1.617	0.01895
IL1B	1.669	0.56273	1.63	0.141	-1.054	0.89941
IL22RA2	1.502	0.37837	1.311	0.48319	1.431	0.41781
IL6	1.658	0.10786	1.939	0.17413	2.222	0.09225
IL8	1.519	0.12218	1.02	0.96568	-1.176	0.72007
IRF1	2.088	0.12982	1.76	0.09963	1.278	0.35966
IRF10	1.218	0.23195	1.81	0.08649	1.397	0.22987
IRF7	1.372	0.15344	1.309	0.30695	-1.008	0.92224
IRG1	1.424	0.1751	1.167	0.50557	-1.17	0.40736
ISG12-2	1.497	0.09974	1.295	0.58865	3.354	0.00747
JUN	-1.029	0.78023	-1.174	0.21356	-1.205	0.26967
LIPI	-1.968	0.22565	2.405	0.05161	4.787	0.03235
LITAF	-1.016	0.94234	-1.024	0.89543	-2.156	0.01623
LYG2	1.157	0.52873	1.321	0.35223	-1.366	0.13284
LYZ	1.315	0.5648	3.089	0.03001	1.312	0.5775
MDA5	1.117	0.63432	1.321	0.40616	1.123	0.53184
MMP1	1.223	0.41987	-1.107	0.67511	-1.723	0.03553
MX1	-1.495	0.12762	2.292	0.00349	-1.39	0.285
MYD88	1.248	0.15451	-1.119	0.62333	-1.012	0.95153
NFKB2	1.273	0.30418	1.199	0.38075	-1.303	0.32003
NFKBIZ	1.334	0.12625	-1.313	0.24617	-3.6	0.00318
NOS2	-1.276	0.43453	-1.029	0.96895	-1.242	0.58419
OASL	1.145	0.68391	1.655	0.21911	4.493	0.01041
PFKFB3	1.879	0.01553	-1.03	0.87902	1.16	0.54711
PKR	-1.327	0.07887	1.715	0.02437	1.768	0.00942
PPARG	1.4	0.3594	1.868	0.3173	1.288	0.71633
PTX3	-1.126	0.87919	1.179	0.70059	5.308	0.02853
RASD1	1.034	0.85775	-1.143	0.40038	-1.986	0.00079
RPL37	1.106	0.55981	-1.037	0.82422	-1.134	0.4401
SDC4	1.078	0.62252	-1.381	0.15383	-1.296	0.24538
SNX10	-1.205	0.15493	1.728	0.02184	1.565	0.04522
SOCS1	1.191	0.51669	1.201	0.51462	-1.517	0.0432
SOCS3	1.316	0.10924	-1.076	0.67401	-1.373	0.03797
STAT3	1.311	0.0126	-1.176	0.24933	1.204	0.27655
STEAP1	-1.101	0.66716	1.021	0.93344	-2.289	0.02936
STEAP4	1.719	0.25709	-1.604	0.20188	-7.189	0.00602
TGM4	1.513	0.09965	-1.05	0.76342	-1.081	0.76799
TLR15	1.233	0.4357	1.113	0.70879	-1.291	0.16409
TLR21	1.119	0.82849	1.428	0.52326	-4.288	0.00681
TLR3	-1.039	0.79024	1.207	0.47535	-1.012	0.9482
TLR7	-1.124	0.7437	1.145	0.66106	1.597	0.35388
TNFAIP3	1.198	0.31865	1.099	0.58895	-1.463	0.12477
TRAF3IP2	-1.175	0.19301	-1.042	0.80166	-1.34	0.13277
TRIM25	-1.447	0.11558	1.226	0.39802	1.391	0.1738
TRIM29	2.263	0.09571	1.018	0.93728	-1.121	0.78848
ACTB	1.406	0.04355	1.04	0.84359	1.505	0.14667
GAPDH	1.014	0.90903	-1.752	0.08679	-1.08	0.72034
GUSB	1.053	0.76382	1.058	0.80132	-1.627	0.05173
r28S	-1.581	0.17966	1.39	0.32687	1.021	0.94306
TBP	-1.78	0.07567	-1.452	0.16056	-1.538	0.02433
TUBAT	1.347	0.15318	1.176	0.51733	-1.493	0.22434
